# Supplementary material for: Recycling of Expired Ceftamil Drug as Additive in the Copper and Nickel Electrodeposition from Acid Baths
Source: Int J Environ Res Public Health. 2021 Sep 8;18(18):9476. doi: 10.3390/ijerph18189476 (PMC8467844; doi:10.3390/ijerph18189476)
Supplement: Supplementary file 1 [file ijerph-18-09476-s001.zip]

Archive with 1 entries (1 files):
- ijerph-1318649-supplementary.pdf
